# Supplementary material for: Small-extracellular vesicles and their microRNA cargo from porcine follicular fluids: the potential association with oocyte quality
Source: J Anim Sci Biotechnol. 2022 Jun 20;13:82. doi: 10.1186/s40104-022-00723-1 (PMC9208166; doi:10.1186/s40104-022-00723-1)
Supplement: Supplementary file 1 — Additional file 1: Table S1. Summary of sequence reads mapped to the porcine reference genome and annotated against porcine miRNAs listed in the mirBase database. Table S2. A complete list of all expressed miRNAs in the high (HQ) and low (LQ) quality s-EVs groups indicated as TMM-adjusted Counts Per Million (CPM). Table S3. KEGG pathway analysis for genes targeted by the differentially expressed miRNAs in HQ vs. LQ group and top 5 miRNAs in both groups. [file 40104_2022_723_MOESM1_ESM.xlsx]

## Sheet: S1
Table S1: Summary of sequence reads mapped to porcine reference genome and annotated against porcine miRNAs listed in the mirBase database.
Group	Sample	Total number of reads	QC reads	% QC reads	Mapped Reads	% Mapped Reads	miRNA reads*	% miRNA reads
High Qulaity (HQ)	HQ1	28561854	17430139	61.0259	15632205	89.6849	2186126	13.9846
	HQ2	26740318	17207769	64.3514	15392680	89.4519	2245256	14.5864
	HQ3	24816669	14949473	60.2396	12980611	86.8299	1777510	13.6934
Low Qulaity (LQ)	LQ1	23094881	10874390	47.0857	9464306	87.033	989048	10.4502
	LQ2	32798609	17342879	52.8769	15423251	88.9313	2510544	16.2776
	LQ3	28503080	16523579	57.9712	15035840	90.9963	3349850	22.279
*QC mapped reads annotated in the miRbase database

## Sheet: S2
Table S2: A complete list of all expressed miRNAs in the high (HQ) and low (LQ) quality s-EVs groups indicated as TMM-adjusted Counts Per Million (CPM)
Name	HQ group Mean CPM		Name	LQ group Mean CPM
ssc-miR-27b-3p	102691		ssc-miR-27b-3p	155626
ssc-miR-140-3p	80017.2		ssc-miR-16	115577
ssc-miR-29a-3p	78734.1		ssc-miR-29a-3p	99770.9
ssc-miR-202-5p	71447.8		ssc-miR-140-3p	82856.6
ssc-miR-16	62302.6		ssc-miR-202-5p	70526.1
ssc-let-7c	39828.2		ssc-miR-29c	51664.1
ssc-miR-423-5p	32738.7		ssc-miR-152	44794.4
ssc-miR-128	31129.2		ssc-let-7c	30586.5
ssc-miR-152	28718.6		ssc-miR-146a-5p	26660
ssc-miR-29c	28297.1		ssc-let-7i-5p	26275.8
ssc-let-7a	26486.3		ssc-miR-676-3p	22826.7
ssc-miR-676-3p	24661.2		ssc-miR-30e-5p	22798.4
ssc-miR-146a-5p	23950.3		ssc-miR-128	22443.8
ssc-miR-24-3p	21119.9		ssc-let-7a	16416.3
ssc-miR-10b	19325.6		ssc-miR-24-3p	16005.1
ssc-miR-191	17564.5		ssc-miR-30a-5p	15408.7
ssc-let-7f-5p	17071.4		ssc-miR-423-5p	14893.8
ssc-let-7i-5p	16858		ssc-miR-10b	13573.7
ssc-miR-30e-5p	12606		ssc-let-7f-5p	12654.6
ssc-miR-30a-5p	11671.2		ssc-miR-19b	11413.1
ssc-miR-21-5p	8365.9		ssc-miR-21-5p	10815.3
ssc-miR-320	7728.16		ssc-miR-191	10470.6
ssc-miR-339	7512.5		ssc-miR-335	9899.36
ssc-miR-335	7121.65		ssc-miR-199a-3p	8001.05
ssc-miR-199a-3p	6540.1		ssc-miR-101	7293.35
ssc-miR-19b	6059.53		ssc-miR-130a	6447.72
ssc-miR-30d	5391.9		ssc-miR-148a-3p	6314.59
ssc-miR-423-3p	4639.13		ssc-miR-339	6302.96
ssc-miR-574-3p	4635.79		ssc-let-7g	5785.81
ssc-miR-92a	4597.34		ssc-miR-148b-3p	5528.83
ssc-let-7g	4526.16		ssc-miR-660	5437.87
ssc-miR-130a	4339.65		ssc-miR-497	5329.26
ssc-miR-660	3738.84		ssc-miR-30d	4288.8
ssc-miR-148a-3p	3345.97		ssc-miR-92a	3780.05
ssc-miR-28-3p	3182.96		ssc-miR-320	3770.83
ssc-miR-185	3123.6		ssc-miR-199b-3p	3383.92
ssc-miR-99a-5p	3064.55		ssc-miR-532-5p	3339.3
ssc-miR-187	2945.85		ssc-miR-27a	3139.27
ssc-miR-497	2911.03		ssc-miR-574-3p	3137.75
ssc-miR-199b-3p	2887.97		ssc-miR-192	2823.84
ssc-miR-148b-3p	2837.28		ssc-miR-185	2806.82
ssc-miR-1271-5p	2786.3		ssc-miR-210	2762.94
ssc-miR-342	2743.39		ssc-miR-22-3p	2530.08
ssc-miR-30c-5p	2693.74		ssc-miR-151-3p	2494.03
ssc-miR-22-3p	2602.11		ssc-miR-187	2326.79
ssc-miR-103	2601.17		ssc-miR-28-3p	2278.43
ssc-miR-151-3p	2592.11		ssc-miR-195	2261.27
ssc-miR-27a	2494.14		ssc-miR-423-3p	2111.94
ssc-miR-192	2441.78		ssc-miR-1271-5p	1984.83
ssc-miR-125b	2425.37		ssc-miR-103	1910.69
ssc-miR-101	2322.52		ssc-miR-143-3p	1873
ssc-miR-23a	2189.14		ssc-miR-99a-5p	1815.88
ssc-miR-532-5p	2140.35		ssc-miR-30c-5p	1764.82
ssc-miR-339-5p	2033.82		ssc-miR-23a	1757.45
ssc-miR-31	1926.62		ssc-miR-342	1745.71
ssc-miR-195	1871.62		ssc-miR-15a	1673.95
ssc-let-7e	1848.73		ssc-miR-31	1615.79
ssc-miR-30b-5p	1726.37		ssc-miR-126-5p	1586.56
ssc-miR-125a	1704.35		ssc-miR-339-5p	1499.39
ssc-miR-296-3p	1650.04		ssc-miR-29b	1485.74
ssc-miR-6529	1570.05		ssc-miR-30b-5p	1464.16
ssc-miR-874	1411.65		ssc-miR-19a	1414.65
ssc-miR-210	1367.73		ssc-miR-141	1339.5
ssc-miR-26a	1345.73		ssc-miR-34a	1313.49
ssc-miR-1842	1212.95		ssc-miR-296-3p	1256.91
ssc-let-7d-3p	1157.61		ssc-let-7e	1221.05
ssc-miR-26b-5p	1157.53		ssc-miR-186-5p	1159.08
ssc-miR-186-5p	1115.52		ssc-miR-378	1118.1
ssc-miR-425-5p	1076.06		ssc-miR-26b-5p	1101.94
ssc-miR-15a	1040.61		ssc-miR-26a	983.366
ssc-miR-23b	1020.15		ssc-miR-125b	943.667
ssc-miR-378	952.648		ssc-miR-20a-5p	900.532
ssc-miR-99b	952.596		ssc-miR-874	767.564
ssc-miR-143-3p	945.817		ssc-miR-125a	758.119
ssc-miR-425-3p	943.552		ssc-miR-1842	757.118
ssc-miR-202-3p	905.913		ssc-miR-9843-3p	754.195
ssc-miR-34a	884.064		ssc-miR-221-3p	720.786
ssc-miR-141	841.46		ssc-miR-301	717.423
ssc-let-7d-5p	828.092		ssc-miR-184	714.946
ssc-miR-29b	816.137		ssc-let-7d-5p	678.976
ssc-miR-221-3p	791.165		ssc-miR-425-3p	666.198
ssc-miR-361-5p	729.445		ssc-miR-361-5p	646.858
ssc-miR-184	727.736		ssc-miR-381-3p	641.522
ssc-miR-126-5p	718.38		ssc-miR-6529	624.441
ssc-miR-9843-3p	699.557		ssc-miR-122-5p	601.018
ssc-miR-19a	634.972		ssc-miR-23b	562.563
ssc-miR-30a-3p	607.339		ssc-miR-30a-3p	555.695
ssc-miR-744	604.76		ssc-let-7d-3p	541.154
ssc-miR-2483	589.416		ssc-miR-425-5p	539.98
ssc-miR-345-3p	569.853		ssc-miR-15b	535.705
ssc-miR-381-3p	559.764		ssc-miR-345-3p	525.155
ssc-miR-371-5p	511.683		ssc-miR-202-3p	505.048
ssc-miR-500-3p	504.009		ssc-miR-99b	500.762
ssc-miR-10a-5p	501.738		ssc-miR-182	490.267
ssc-miR-1307	448.369		ssc-miR-744	452.336
ssc-miR-30e-3p	421.275		ssc-miR-30e-3p	418.949
ssc-miR-15b	402.696		ssc-miR-215	405.788
ssc-miR-182	393.989		ssc-miR-2483	402.813
ssc-miR-122-5p	391.4		ssc-miR-130b-3p	394.704
ssc-miR-20a-5p	387.243		ssc-miR-500-3p	386.939
ssc-miR-92b-3p	375.808		ssc-miR-371-5p	378.405
ssc-miR-1343	374.869		ssc-miR-424-5p	362.156
ssc-miR-183	365.433		ssc-miR-183	346.409
ssc-miR-215	362.96		ssc-miR-107	337.751
ssc-miR-301	324.734		ssc-miR-21-3p	322.605
ssc-miR-145-5p	323.644		ssc-miR-1307	316.914
ssc-miR-4331-5p	303.305		ssc-miR-126-3p	311.677
ssc-miR-130b-3p	297.936		ssc-miR-32	309.466
ssc-miR-126-3p	277.187		ssc-miR-10a-5p	284.395
ssc-miR-7134-3p	251.698		ssc-miR-4331-5p	283.34
ssc-miR-107	250.642		ssc-miR-17-5p	280.936
ssc-miR-9851-3p	247.392		ssc-miR-340	234.244
ssc-miR-1306-5p	231.982		ssc-miR-34c	231.486
ssc-miR-2320-5p	222.181		ssc-miR-140-5p	230.849
ssc-miR-132	213.28		ssc-miR-574-5p	228.551
ssc-miR-100	200.198		ssc-miR-92b-3p	222.108
ssc-miR-421-3p	196.094		ssc-miR-542-3p	212.731
ssc-miR-21-3p	193.398		ssc-miR-421-3p	212.032
ssc-miR-671-5p	184.729		ssc-miR-1343	207.381
ssc-miR-32	180.184		ssc-miR-671-5p	202.765
ssc-miR-7-5p	179.282		ssc-miR-9851-3p	193.379
ssc-miR-17-5p	178.921		ssc-miR-7-5p	192.411
ssc-miR-424-5p	167.024		ssc-miR-2320-5p	180.184
ssc-miR-505	165.016		ssc-miR-145-5p	177.968
ssc-miR-574-5p	152.42		ssc-miR-218-5p	175.686
ssc-miR-374a-5p	144.007		ssc-miR-199a-5p	175.494
ssc-let-7f-3p	142.945		ssc-miR-199b-5p	166.24
ssc-miR-140-5p	135.878		ssc-miR-374a-5p	153.404
ssc-miR-486	125.781		ssc-miR-769-5p	145.567
ssc-miR-99a-3p	125.342		ssc-miR-499-5p	143.52
ssc-miR-7137-5p	124.448		ssc-miR-450b-5p	143.175
ssc-miR-542-3p	123.539		ssc-miR-7134-3p	128.411
ssc-miR-34c	123.197		ssc-miR-628-3p	118.548
ssc-miR-628-3p	122.577		ssc-miR-133a-3p	115.139
ssc-miR-340	121.572		ssc-miR-374a-3p	113.536
ssc-miR-199a-5p	118.27		ssc-miR-100	108.736
ssc-miR-450b-5p	117.427		ssc-miR-542-5p	107.786
ssc-miR-149	116.719		ssc-miR-505	102.693
ssc-miR-769-5p	111.532		ssc-let-7f-3p	101.989
ssc-miR-151-5p	105.208		ssc-miR-9-1	94.1825
ssc-miR-542-5p	104.08		ssc-miR-10386	92.2503
ssc-miR-374a-3p	97.7672		ssc-miR-708-5p	90.0421
ssc-miR-98	96.4725		ssc-miR-98	88.3783
ssc-miR-218-5p	94.2796		ssc-miR-324	88.177
ssc-miR-454	88.8606		ssc-miR-142-5p	86.997
ssc-miR-499-5p	87.9482		ssc-miR-223	83.9618
ssc-miR-2366	83.6473		ssc-miR-151-5p	83.4064
ssc-miR-1296-5p	81.7268		ssc-miR-99a-3p	83.1179
ssc-miR-365-3p	75.5251		ssc-miR-132	82.5756
ssc-miR-199b-5p	70.0464		ssc-miR-1306-5p	73.6529
ssc-miR-181a	69.5963		ssc-miR-10a-3p	73.5878
ssc-miR-10a-3p	65.0091		ssc-miR-454	73.2002
ssc-miR-331-5p	63.7075		ssc-miR-7137-5p	72.873
ssc-miR-10386	63.6382		ssc-miR-486	65.5053
ssc-miR-155-5p	63.3707		ssc-miR-328	64.9787
ssc-miR-223	62.0892		ssc-miR-9	64.7098
ssc-miR-181b	61.8292		ssc-miR-331-5p	61.281
ssc-miR-1468	60.839		ssc-miR-181b	60.888
ssc-miR-324	59.4552		ssc-let-7i-3p	60.4773
ssc-miR-323	57.4128		ssc-miR-1296-5p	59.7585
ssc-miR-145-3p	57.1162		ssc-miR-382	59.3291
ssc-miR-382	57.0881		ssc-miR-378b-3p	59.2697
ssc-miR-190a	56.3619		ssc-miR-1839-5p	57.3953
ssc-miR-4334-3p	55.4397		ssc-miR-149	57.1754
ssc-miR-708-5p	55.4033		ssc-miR-143-5p	56.7315
ssc-miR-671-3p	55.3663		ssc-miR-148b-5p	54.4753
ssc-miR-328	54.4748		ssc-miR-365-3p	54.1921
ssc-let-7i-3p	53.1195		ssc-miR-545-5p	49.5289
ssc-miR-22-5p	52.0374		ssc-miR-181a	49.452
ssc-miR-33b-5p	50.9251		ssc-miR-190a	45.9834
ssc-miR-4331-3p	48.8447		ssc-miR-200b	44.5358
ssc-miR-1285	47.0501		ssc-miR-155-5p	44.0202
ssc-miR-9841-3p	44.1396		ssc-miR-22-5p	43.4707
ssc-miR-148b-5p	43.1617		ssc-miR-2366	42.9909
ssc-miR-296-5p	41.9499		ssc-miR-4331-3p	41.9078
ssc-miR-1839-5p	40.8993		ssc-miR-33b-5p	41.5897
ssc-miR-214-3p	40.2712		ssc-miR-361-3p	41.5643
ssc-miR-361-3p	38.1292		ssc-miR-323	41.3516
ssc-miR-378b-3p	37.0266		ssc-miR-503	41.2662
ssc-miR-133a-3p	36.7098		ssc-miR-194a-5p	39.1053
ssc-miR-769-3p	34.0723		ssc-miR-145-3p	38.7871
ssc-miR-142-5p	32.0089		ssc-miR-18a	37.6334
ssc-miR-1306-3p	31.9849		ssc-miR-1468	35.6177
ssc-miR-374b-5p	31.4227		ssc-miR-142-3p	32.7611
ssc-miR-885-5p	30.9567		ssc-miR-95	32.5994
ssc-miR-503	29.8394		ssc-miR-1285	31.4578
ssc-miR-142-3p	29.7435		ssc-miR-4334-3p	30.9876
ssc-miR-7139-5p	28.6669		ssc-miR-186-3p	30.8517
ssc-miR-7142-3p	28.1489		ssc-miR-205	30.3696
ssc-miR-18a	26.325		ssc-miR-190b	30.2243
ssc-miR-200b	26.0702		ssc-miR-136-3p	28.0116
ssc-miR-551a	25.6172		ssc-miR-127	27.5299
ssc-miR-205	25.2559		ssc-miR-218b	27.0479
ssc-miR-545-5p	24.6968		ssc-miR-206	26.8657
ssc-miR-450c-3p	24.3392		ssc-miR-214-3p	26.5991
ssc-miR-676-5p	22.597		ssc-miR-429	26.3651
ssc-miR-219a	21.8745		ssc-miR-1	26.2457
ssc-miR-455-5p	21.5951		ssc-miR-9841-3p	25.5926
ssc-miR-194a-5p	21.5308		ssc-miR-1306-3p	24.4981
ssc-miR-10384	21.5254		ssc-miR-7139-5p	21.5783
ssc-miR-193a-5p	21.4287		ssc-miR-769-3p	21.0217
ssc-miR-4332	20.7405		ssc-miR-450c-3p	20.9865
ssc-miR-7-3p	20.3625		ssc-miR-296-5p	20.3257
ssc-miR-7144-5p	20.1675		ssc-miR-455-5p	19.8808
ssc-miR-143-5p	19.6372		ssc-miR-10384	19.8793
ssc-miR-136-3p	18.2514		ssc-miR-664-5p	19.5087
ssc-miR-3613	18.1104		ssc-miR-7-3p	19.427
ssc-miR-127	17.5583		ssc-miR-133b	19.2558
ssc-miR-7137-3p	17.4602		ssc-miR-3613	18.7403
ssc-miR-186-3p	17.2686		ssc-miR-374b-5p	18.3791
ssc-miR-664-5p	17.0961		ssc-miR-671-3p	17.553
ssc-miR-95	17.0421		ssc-miR-10388	17.518
ssc-miR-326	16.7491		ssc-miR-369	17.3276
ssc-miR-429	16.5448		ssc-miR-150	15.7684
ssc-miR-376a-3p	16.2355		ssc-miR-451	15.0554
ssc-miR-150	16.0265		ssc-miR-139-5p	15.0144
ssc-miR-1	14.9132		ssc-miR-376a-3p	14.983
ssc-miR-339-3p	14.8309		ssc-miR-676-5p	14.0431
ssc-miR-7134-5p	14.2709		ssc-miR-219a	13.9204
ssc-miR-138	14.1829		ssc-miR-138	13.898
ssc-miR-432-5p	13.4709		ssc-miR-432-5p	13.7548
ssc-miR-532-3p	13.3172		ssc-miR-17-3p	13.412
ssc-miR-369	13.3131		ssc-miR-708-3p	12.8446
ssc-miR-190b	12.9305		ssc-miR-6516	12.7219
ssc-miR-218b	12.7716		ssc-miR-7134-5p	12.6807
ssc-miR-129a-5p	12.1776		ssc-miR-129a-5p	12.4202
ssc-miR-139-5p	11.866		ssc-miR-4332	12.0536
ssc-miR-9820-5p	11.6179		ssc-miR-551a	11.2982
ssc-miR-9860-5p	10.5584		ssc-miR-363	10.7902
ssc-miR-224	9.82054		ssc-miR-374b-3p	10.6282
ssc-miR-181c	9.68598		ssc-miR-7142-3p	10.5166
ssc-miR-370	8.85992		ssc-miR-885-5p	10.3305
ssc-miR-500-5p	8.83502		ssc-miR-224	10.1406
ssc-miR-181d-5p	8.25122		ssc-miR-7137-3p	9.98239
ssc-miR-362	7.35484		ssc-miR-137	9.96949
ssc-miR-10388	7.34559		ssc-miR-7144-5p	9.71793
ssc-miR-504	7.05386		ssc-miR-181d-5p	9.38857
ssc-miR-222	6.94728		ssc-miR-219b-3p	8.78591
ssc-miR-491	6.83528		ssc-miR-370	7.98934
ssc-miR-7139-3p	6.70925		ssc-miR-96-5p	7.97621
ssc-miR-26b-3p	6.4037		ssc-miR-326	7.89267
ssc-miR-96-5p	6.30403		ssc-miR-338	7.83674
ssc-miR-451	6.22001		ssc-miR-181c	7.7864
ssc-miR-628-5p	6.08812		ssc-miR-208b	7.31738
ssc-miR-1271-3p	5.6362		ssc-miR-532-3p	7.00855
ssc-miR-708-3p	5.26035		ssc-miR-9860-5p	6.93596
ssc-miR-122-3p	5.23587		ssc-miR-500-5p	6.77605
ssc-miR-9	5.12378		ssc-miR-9820-5p	6.51532
ssc-miR-374b-3p	5.09709		ssc-miR-214-5p	6.07806
ssc-miR-363	5.03497		ssc-miR-504	5.97948
ssc-miR-345-5p	4.99636		ssc-miR-7139-3p	5.94581
ssc-miR-30c-3p	4.95467		ssc-miR-628-5p	5.51786
ssc-miR-330	4.93829		ssc-miR-222	5.49919
ssc-miR-17-3p	4.83885		ssc-miR-339-3p	5.10845
ssc-miR-28-5p	4.69197		ssc-miR-1271-3p	4.84777
ssc-miR-206	4.63698		ssc-miR-615	4.50546
ssc-miR-146b	4.59157		ssc-miR-330	4.50173
ssc-miR-133b	4.55296		ssc-miR-193a-5p	4.46639
ssc-miR-7135-3p	4.55296		ssc-miR-362	4.36404
ssc-miR-375	4.46309		ssc-miR-582-3p	4.35845
ssc-miR-20a-3p	4.20038		ssc-miR-26b-3p	4.30085
ssc-miR-204	4.16316		ssc-miR-7135-5p	3.72943
ssc-miR-148a-5p	3.94353		ssc-miR-450b-3p	3.71825
ssc-miR-135	3.69007		ssc-miR-2411	3.70516
ssc-miR-615	3.56087		ssc-miR-122-3p	3.61967
ssc-miR-214-5p	3.49874		ssc-miR-345-5p	3.55271
ssc-miR-196a	3.41366		ssc-miR-146b	3.49119
ssc-miR-137	3.38536		ssc-miR-20a-3p	3.41114
ssc-miR-30c-1-3p	3.34123		ssc-miR-491	3.31256
ssc-miR-331-3p	3.28624		ssc-miR-30c-3p	3.27722
ssc-miR-455-3p	3.2654		ssc-miR-135	3.20089
ssc-miR-582-3p	3.25826		ssc-miR-9788-3p	3.12085
ssc-miR-545-3p	3.08672		ssc-miR-7136-3p	3.00545
ssc-miR-2411	2.87772		ssc-miR-1388	2.94408
ssc-miR-181d-3p	2.86028		ssc-miR-133a-5p	2.89942
ssc-miR-219b-3p	2.66181		ssc-miR-153	2.87526
ssc-miR-9810-3p	2.62215		ssc-miR-375	2.80815
ssc-miR-194b-5p	2.52515		ssc-miR-545-3p	2.80271
ssc-miR-208b	2.33966		ssc-miR-489	2.46584
ssc-miR-193a-3p	2.16098		ssc-miR-28-5p	2.27226
ssc-miR-935	2.05952		ssc-miR-421-5p	2.24442
ssc-miR-652	2.03835		ssc-miR-181d-3p	2.23319
ssc-miR-9788-3p	1.9789		ssc-miR-29a-5p	2.23319
ssc-miR-450b-3p	1.81425		ssc-miR-148a-5p	2.08618
ssc-miR-7135-5p	1.78149		ssc-miR-664-3p	2.02108
ssc-miR-1277	1.75107		ssc-miR-7143-3p	2.01922
ssc-miR-29a-5p	1.75107		ssc-miR-204	1.93917
ssc-miR-9-1	1.7231		ssc-miR-27b-5p	1.78466
ssc-miR-489	1.59122		ssc-miR-6782-3p	1.7828
ssc-miR-365-5p	1.57378		ssc-miR-196a	1.74746
ssc-miR-664-3p	1.5608		ssc-miR-455-3p	1.67863
ssc-miR-196b-5p	1.50135		ssc-miR-20b	1.64329
ssc-miR-133a-5p	1.47677		ssc-miR-196b-5p	1.6302
ssc-miR-6516	1.43476		ssc-miR-802	1.56883
ssc-miR-802	1.42073		ssc-miR-493-3p	1.56883
ssc-miR-106a	1.38691		ssc-miR-424-3p	1.40314
ssc-miR-27b-5p	1.38691		ssc-miR-106a	1.33804
ssc-miR-20b	1.2865		ssc-miR-30c-1-3p	1.30456
ssc-miR-7136-3p	1.20588		ssc-miR-652	1.22265
ssc-miR-212	1.18025		ssc-miR-365-5p	1.20226
ssc-miR-7857-3p	1.13824		ssc-miR-1277	1.04402
ssc-miR-493-3p	1.08804
ssc-miR-6782-3p	1.06241

## Sheet: S3
Table S3. KEGG pathway analysis for genes targted by the differentially expressed miRNAs in HQ vs. LQ group and top 5 miRNAs in both groups
Pathways targted by Up-regulated miRNAs
Category	Term	Count	%	PValue	Genes	List Total	Pop Hits	Pop Total	Fold Enrichment	Bonferroni	Benjamini	FDR
KEGG_PATHWAY	Cell cycle	15	1.79856	0.00300137	CDKN2D, SMAD2, CREBBP, CDKN2A, SMC1A, YWHAZ, CDK7, TFDP1, CCND2, TFDP2, MDM2, E2F2, MCM5, E2F3, TP53	340	124	6879	2.44746	0.528327	0.0773096	0.0732895
KEGG_PATHWAY	Ubiquitin mediated proteolysis	15	1.79856	0.00734048	MAP3K1, CUL3, UBE2D3, NEDD4L, BRCA1, UBE2G2, UBE2J2, UBE2L3, RHOBTB2, UBE2W, UBE2R2, TRAF6, MDM2, UBE2N, TRIP12	340	137	6879	2.21522	0.841482	0.122121	0.11577
KEGG_PATHWAY	Ras signaling pathway	21	2.51799	0.0076514	NGFR, RAB5B, RAB5C, PIK3CD, PIK3R3, RASAL2, GAB2, GNG12, ETS1, FGF2, VEGFA, PAK1, FGF7, RAP1A, AKT2, ABL2, RAC1, PAK3, PRKACA, FGFR1, ARF6	340	226	6879	1.88	0.853423	0.122121	0.11577
KEGG_PATHWAY	Adherens junction	10	1.19904	0.00770407	SMAD2, CREBBP, TCF7L1, CSNK2A1, CTNNB1, RAC1, WASF2, VCL, FGFR1, NECTIN1	340	71	6879	2.84963	0.855355	0.122121	0.11577
KEGG_PATHWAY	Wnt signaling pathway	15	1.79856	0.00781572	CREBBP, TCF7L1, CSNK2A1, PRICKLE2, WNT9B, FRAT2, CCND2, DAAM1, SFRP5, DVL3, CTNNB1, RAC1, PLCB1, PRKACA, TP53	340	138	6879	2.19917	0.859368	0.122121	0.11577
KEGG_PATHWAY	Regulation of actin cytoskeleton	19	2.27818	0.0152202	VAV3, CHRM1, PIK3CD, PIK3R3, GNG12, FGF2, PAK1, FGF7, CFL2, GNA12, ITGA8, PIP4K2A, RAC1, PAK3, PPP1R12B, WASF2, PPP1R12C, VCL, FGFR1	340	210	6879	1.83055	0.978383	0.187062	0.177335
KEGG_PATHWAY	p53 signaling pathway	9	1.07914	0.0164953	RRM2, CCND2, CDKN2A, MDM2, CYCS, MDM4, TP53, BBC3, RPRM	340	67	6879	2.71778	0.984365	0.187062	0.177335
KEGG_PATHWAY	cAMP signaling pathway	18	2.15827	0.0177809	VAV3, GLP1R, ABCC4, RYR2, CREBBP, CHRM1, HHIP, PDE4C, PIK3CD, PIK3R3, CACNA1C, ATP1B1, PAK1, CREB1, RAP1A, AKT2, RAC1, PRKACA	340	198	6879	1.8393	0.988726	0.187062	0.177335
KEGG_PATHWAY	PI3K-Akt signaling pathway	27	3.23741	0.0194407	CHRM1, LPAR2, PIK3CD, PIK3R3, BRCA1, FOXO3, FGF2, THBS3, FGF7, BCL2L11, CCND2, AKT2, RAC1, EIF4B, MCL1, NGFR, PDPK1, PPP2R5C, GNG12, YWHAZ, VEGFA, CREB1, ITGA8, BCL2, MDM2, TP53, FGFR1	340	345	6879	1.5834	0.992613	0.187062	0.177335
KEGG_PATHWAY	Signaling pathways regulating pluripotency of stem cells	14	1.67866	0.0202115	SMAD2, ZFHX3, STAT3, LIF, WNT9B, PIK3CD, PIK3R3, LIFR, FGF2, AKT2, DVL3, CTNNB1, BMPR1A, FGFR1	340	140	6879	2.02324	0.993931	0.187062	0.177335
KEGG_PATHWAY	Other types of O-glycan biosynthesis	5	0.59952	0.020951	LFNG, B4GALT3, ST6GAL1, POFUT1, GXYLT1	340	22	6879	4.59826	0.994975	0.187062	0.177335
KEGG_PATHWAY	Fc gamma R-mediated phagocytosis	10	1.19904	0.021837	VAV3, PAK1, AKT2, CFL2, PIK3R3, PIK3CD, GAB2, RAC1, WASF2, ARF6	340	84	6879	2.40861	0.995993	0.18825	0.178461
KEGG_PATHWAY	MAPK signaling pathway	21	2.51799	0.0239789	MAP3K1, SRF, CACNA1C, ARRB2, GNG12, FGF2, MAPK8IP3, PAK1, FGF7, CACNB3, RAP1A, AKT2, TRAF6, GNA12, RPS6KA1, MKNK2, RAC1, PRKACA, TP53, MAP3K11, FGFR1	340	253	6879	1.67937	0.997684	0.189528	0.179673
KEGG_PATHWAY	Focal adhesion	18	2.15827	0.0251388	VAV3, PDPK1, PIK3CD, PIK3R3, THBS3, VEGFA, PAK1, RAP1A, CCND2, AKT2, ITGA8, BCL2, CTNNB1, RAC1, PAK3, PPP1R12B, PPP1R12C, VCL	340	206	6879	1.76788	0.998279	0.189528	0.179673
KEGG_PATHWAY	Apoptosis	8	0.959233	0.0318079	DFFA, AKT2, BCL2, PIK3R3, TNFRSF10B, CYCS, PIK3CD, TP53	340	62	6879	2.61063	0.999691	0.217114	0.205824
KEGG_PATHWAY	FoxO signaling pathway	13	1.55875	0.0321328	CDKN2D, SMAD2, CREBBP, PDPK1, STAT3, PIK3CD, PIK3R3, FOXO3, SOD2, BCL2L11, CCND2, AKT2, MDM2	340	134	6879	1.96284	0.999716	0.217114	0.205824
KEGG_PATHWAY	Sphingolipid signaling pathway	12	1.43885	0.0338878	ACER2, PDPK1, AKT2, GNA12, BCL2, PIK3R3, PIK3CD, GAB2, PPP2R5C, RAC1, PLCB1, TP53	340	120	6879	2.02324	0.999819	0.222946	0.211353
KEGG_PATHWAY	AMPK signaling pathway	12	1.43885	0.0395432	SREBF1, TBC1D1, CREB1, PDPK1, AKT2, STRADB, PIK3R3, PIK3CD, PPP2R5C, FOXO3, ELAVL1, PFKM	340	123	6879	1.97389	0.999958	0.242542	0.22993
KEGG_PATHWAY	Fc epsilon RI signaling pathway	8	0.959233	0.0489496	VAV3, PDPK1, AKT2, BTK, PIK3R3, PIK3CD, GAB2, RAC1	340	68	6879	2.38028	0.999996	0.291366	0.276215
Pathways targted by Down-regulated miRNAs
Category	Term	Count	%	PValue	Genes	List Total	Pop Hits	Pop Total	Fold Enrichment	Bonferroni	Benjamini	FDR
KEGG_PATHWAY	MAPK signaling pathway	34	3.1746	3.3629e-05	PTPRR, RASGRF2, CACNA1C, FGF1, EGFR, CRKL, RAP1B, CDC42, MAPK9, RPS6KA6, CACNG8, PPP3R1, RAP1A, RPS6KA5, MECOM, RPS6KA2, STMN1, MAPK1, PRKACB, MAP2K3, MAP3K2, PDGFRA, DUSP2, DUSP3, CACNA2D1, NFATC3, TGFBR1, TAOK1, RASA1, NF1, SOS1, TP53, CRK, SOS2	428	253	6879	2.15993	0.00833879	0.00167472	0.00133171
KEGG_PATHWAY	Adherens junction	15	1.40056	9.3497e-05	SMAD2, SMAD4, YES1, CSNK2A1, PTPRJ, WASL, EGFR, TGFBR1, IGF1R, CDC42, PTPRB, MAPK1, WASF2, NECTIN3, SSX2IP	428	71	6879	3.39558	0.0230129	0.00388013	0.0030854
KEGG_PATHWAY	Neurotrophin signaling pathway	20	1.86741	0.000131945	NGFR, SORT1, FRS2, IRAK4, CRKL, CDC42, RAP1B, MAPK9, RPS6KA6, RPS6KA5, RAP1A, PIK3CA, ARHGDIA, RPS6KA2, BCL2, MAPK1, SOS1, TP53, CRK, SOS2	428	120	6879	2.67874	0.0323225	0.00394368	0.00313594
KEGG_PATHWAY	Ras signaling pathway	30	2.80112	0.000136015	RAB5B, FLT1, RASGRF2, FGF1, ETS1, EGFR, IGF1R, RAP1B, CDC42, MAPK9, RAP1A, MAPK1, ABL2, PAK3, PRKACB, NGFR, PDGFRA, ANGPT4, RALBP1, IGF1, KSR2, VEGFA, PIK3CA, RASA1, KIT, GNB4, NF1, SOS1, SOS2, BCL2L1	428	226	6879	2.13351	0.033303	0.00394368	0.00313594
KEGG_PATHWAY	Gap junction	16	1.49393	0.000293145	MAP3K2, GUCY1A2, PDGFRA, TUBB, GNAI3, ADRB1, EGFR, ADCY5, GJA1, TUBA1A, GNAQ, GNAS, MAPK1, SOS1, SOS2, PRKACB	428	88	6879	2.92226	0.0704026	0.00629429	0.0050051
KEGG_PATHWAY	Focal adhesion	27	2.52101	0.000391093	FLT1, PTEN, XIAP, ARHGAP5, EGFR, IGF1R, MYLK, CRKL, MYLK4, RAP1B, CDC42, MAPK9, RAP1A, MAPK1, PAK3, VAV3, PDGFRA, LAMB3, COL24A1, PARVB, IGF1, VEGFA, PIK3CA, BCL2, SOS1, CRK, SOS2	428	206	6879	2.10658	0.0928081	0.00749094	0.00595665
KEGG_PATHWAY	TGF-beta signaling pathway	15	1.40056	0.000587288	TGIF1, SMAD2, SMAD4, TGIF2, SMAD5, ACVR2B, TGFBR1, ACVR2A, ZFYVE16, RBL1, SP1, MAPK1, E2F5, NBL1, SKP1	428	84	6879	2.87008	0.136082	0.00913967	0.00726769
KEGG_PATHWAY	PI3K-Akt signaling pathway	38	3.54809	0.000684534	PHLPP2, CDKN1A, FLT1, PTEN, FGF1, EGFR, IGF1R, CASP9, BCL2L11, CREB3L2, THEM4, MAPK1, JAK1, MCL1, NGFR, PDGFRA, ANGPT4, HSP90AA1, LAMB3, COL24A1, IGF1, PRLR, VEGFA, RBL2, CREB1, CDK6, PIK3CA, CCNE2, IL2RA, KIT, GNB4, BCL2, SOS1, TP53, SOS2, BCL2L1, CREB5, TLR2	428	345	6879	1.7703	0.156763	0.0100264	0.00797281
KEGG_PATHWAY	Endocytosis	29	2.70775	0.000907573	RAB5B, SH3KBP1, WIPF2, NEDD4L, VPS26A, CBLB, WASL, CBL, EGFR, IGF1R, CDC42, ZFYVE27, RAB11FIP1, GRK7, PSD3, SH3GLB1, SMAD2, ARFGEF2, USP8, PDGFRA, TGFBR1, PML, RAB10, DAB2, ACAP2, ZFYVE16, IL2RA, CAPZA1, CAPZA2	428	241	6879	1.93403	0.202352	0.0125548	0.0099833
KEGG_PATHWAY	Estrogen signaling pathway	16	1.49393	0.00106149	HSP90AA1, GNAI3, ESR1, EGFR, ADCY5, CREB1, PIK3CA, SP1, GNAQ, CREB3L2, GNAS, MAPK1, SOS1, SOS2, PRKACB, CREB5	428	99	6879	2.59756	0.232374	0.0139112	0.0110619
KEGG_PATHWAY	Axon guidance	18	1.68067	0.00206779	NTNG1, EPHA5, EPHA4, EPHA7, ARHGEF12, SEMA3A, NFATC3, NTN4, GNAI3, NTN1, CDC42, EFNB2, PPP3R1, RASA1, CFL2, MAPK1, PAK3, SRGAP1	428	127	6879	2.27798	0.402747	0.0234037	0.0186101
KEGG_PATHWAY	Circadian rhythm	8	0.746965	0.00241483	CREB1, PRKAG1, RORA, RORB, BTRC, CLOCK, NPAS2, SKP1	428	31	6879	4.14772	0.452295	0.0261431	0.0207885
KEGG_PATHWAY	Progesterone-mediated oocyte maturation	14	1.30719	0.00255301	HSP90AA1, GNAI3, IGF1, CDC25A, ADCY5, IGF1R, MAPK9, RPS6KA6, CPEB1, PIK3CA, RPS6KA2, MAPK1, CPEB3, PRKACB	428	87	6879	2.58637	0.470865	0.0264875	0.0210623
KEGG_PATHWAY	FoxO signaling pathway	18	1.68067	0.00366801	SMAD2, CDKN1A, SMAD4, PTEN, PRKAG1, IGF1, SOD2, SIRT1, EGFR, TGFBR1, IGF1R, RBL2, MAPK9, BCL2L11, PIK3CA, MAPK1, SOS1, SOS2	428	134	6879	2.15898	0.599489	0.0335018	0.02664
KEGG_PATHWAY	GnRH signaling pathway	14	1.30719	0.00381773	MAP2K3, MAP3K2, CACNA1C, EGFR, ADCY5, CDC42, MAPK9, MMP14, GNAQ, GNAS, MAPK1, SOS1, SOS2, PRKACB	428	91	6879	2.47268	0.6142	0.0335018	0.02664
KEGG_PATHWAY	Cell cycle	17	1.5873	0.00401908	SMAD2, CDKN1A, SMAD4, CDC25A, CDC14A, RBL2, ORC4, WEE1, RBL1, CDK6, CCNE2, TFDP2, E2F2, E2F3, E2F5, TP53, SKP1	428	124	6879	2.20348	0.633137	0.0335018	0.02664
KEGG_PATHWAY	Oxytocin signaling pathway	19	1.77404	0.00516122	GUCY1A2, CDKN1A, CACNA2D1, PRKAG1, NFATC3, GNAI3, CACNA1C, EGFR, ADCY5, MYLK4, MYLK, CACNG8, PPP3R1, EEF2K, GNAQ, GNAS, MAPK1, PRKACB, KCNJ2	428	150	6879	2.03584	0.724308	0.0414563	0.0329652
KEGG_PATHWAY	ErbB signaling pathway	13	1.21382	0.00710612	CDKN1A, CBLB, CBL, EGFR, CRKL, MAPK9, PIK3CA, MAPK1, ABL2, PAK3, SOS1, CRK, SOS2	428	87	6879	2.40163	0.830642	0.0520419	0.0413827
KEGG_PATHWAY	cGMP-PKG signaling pathway	19	1.77404	0.00880727	GUCY1A2, NFATC3, GNAI3, ATP2B2, ADRB1, CACNA1C, ADRB2, SLC8A1, ADCY5, SLC8A2, MYLK4, MYLK, PPP3R1, CREB1, GNAQ, CREB3L2, MAPK1, MEF2D, CREB5	428	158	6879	1.93276	0.889498	0.0611882	0.0486557
KEGG_PATHWAY	AMPK signaling pathway	16	1.49393	0.00884649	PFKFB2, SCD5, PRKAG1, IGF1, SIRT1, ACACA, IGF1R, RAB10, CREB1, EEF2K, RAB14, PIK3CA, SCD, CREB3L2, PPARGC1A, CREB5	428	123	6879	2.09072	0.890582	0.0611882	0.0486557
KEGG_PATHWAY	Rap1 signaling pathway	23	2.14753	0.0106251	MAP2K3, NGFR, PDGFRA, ANGPT4, FLT1, GNAI3, IGF1, FGF1, EGFR, ADCY5, CRKL, IGF1R, VEGFA, CDC42, RAP1B, RAP1A, PIK3CA, GNAQ, KIT, GNAS, MAPK1, CRK, PFN2	428	210	6879	1.76031	0.930039	0.0715043	0.0568589
KEGG_PATHWAY	Signaling pathways regulating pluripotency of stem cells	17	1.5873	0.0127384	SMAD2, FZD3, SMAD4, WNT2B, WNT9B, LIFR, IGF1, SMAD5, ACVR2B, TBX3, ACVR2A, IGF1R, REST, PIK3CA, MAPK1, OTX1, JAK1	428	140	6879	1.95165	0.95892	0.08133	0.064672
KEGG_PATHWAY	Glucagon signaling pathway	13	1.21382	0.0189841	PRKAG1, SIRT1, ACACA, PPP3R1, CREB1, GNAQ, CREB3L2, GNAS, SIK2, PPARA, PPARGC1A, PRKACB, CREB5	428	99	6879	2.11052	0.991541	0.107833	0.0857471
KEGG_PATHWAY	Oocyte meiosis	14	1.30719	0.019488	IGF1, ADCY5, IGF1R, AR, RPS6KA6, CPEB1, PPP3R1, CCNE2, RPS6KA2, MAPK1, CPEB3, BTRC, PRKACB, SKP1	428	111	6879	2.02715	0.992556	0.107833	0.0857471
KEGG_PATHWAY	p53 signaling pathway	10	0.933707	0.0217615	CASP9, CDKN1A, CDK6, SESN3, CCNE2, ZMAT3, SESN1, PTEN, IGF1, TP53	428	67	6879	2.39887	0.995824	0.117796	0.0936691
KEGG_PATHWAY	Prolactin signaling pathway	10	0.933707	0.0305292	MAPK9, PIK3CA, IRF1, MAPK1, SOS1, PRLR, ESR1, SOCS7, SOS2, SOCS5	428	71	6879	2.26372	0.999556	0.149054	0.118525
KEGG_PATHWAY	HIF-1 signaling pathway	12	1.12045	0.0347966	ANGPT4, CDKN1A, EGLN3, FLT1, PIK3CA, CUL2, BCL2, MAPK1, IGF1, EGFR, IGF1R, VEGFA	428	96	6879	2.00905	0.999852	0.163527	0.130034
KEGG_PATHWAY	Ubiquitin mediated proteolysis	15	1.40056	0.0442709	UBE2B, UBE3C, CUL3, CUL2, UBE2D3, XIAP, NEDD4L, CBLB, CBL, PIAS2, PML, TRIP12, BTRC, TRIM32, SKP1	428	137	6879	1.75976	0.999987	0.189478	0.150669
KEGG_PATHWAY	Insulin signaling pathway	15	1.40056	0.0466054	PRKAG1, CBLB, CBL, ACACA, CRKL, MAPK9, PIK3CA, PRKAR1A, MAPK1, SOS1, PPARGC1A, CRK, SOS2, PRKACB, RHOQ	428	138	6879	1.747	0.999993	0.193412	0.153798
KEGG_PATHWAY	RNA degradation	10	0.933707	0.0478792	DDX6, CNOT6, BTG1, CNOT7, CNOT6L, CNOT1, CNOT2, DCP1A, TOB2, DCP2	428	77	6879	2.08733	0.999995	0.195441	0.155411
Pathways targted by the top 5 miRNAs in both groups
Category	Term	Count	%	PValue	Genes	List Total	Pop Hits	Pop Total	Fold Enrichment	Bonferroni	Benjamini	FDR
KEGG_PATHWAY	PI3K-Akt signaling pathway	33	5.82011	2.19675e-07	PHLPP2, PRKAA1, LAMA2, IRS1, LAMA4, PTEN, BRCA1, FOXO3, GHR, GYS1, BCL2L11, CCND2, CCND1, AKT2, CREB3L2, EIF4B, HSP90AA1, PDPK1, TSC1, GNG12, VEGFA, KITLG, CREB1, CDK6, PIK3CA, COL4A1, ITGA11, BCL2, COL4A5, KRAS, ITGA6, EIF4E2, SOS2	238	345	6879	2.76467	4.61308e-05	4.61318e-05	4.08596e-05
KEGG_PATHWAY	FoxO signaling pathway	17	2.99824	1.28303e-05	SMAD2, PRKAA1, HOMER1, PDPK1, IRS1, PLK2, PTEN, FOXO3, FOXO1, TGFBR1, BCL2L11, CCND2, PIK3CA, CCND1, AKT2, KRAS, SOS2	238	134	6879	3.66684	0.00269075	0.00089812	0.000795477
KEGG_PATHWAY	mTOR signaling pathway	11	1.94004	2.37314e-05	RPS6KA3, PRKAA1, RRAGA, PIK3CA, PDPK1, IRS1, AKT2, PTEN, TSC1, EIF4E2, EIF4B	238	58	6879	5.48167	0.00497125	0.0012459	0.00110351
KEGG_PATHWAY	p53 signaling pathway	10	1.76367	0.000438899	CDK6, CCND2, CCND1, SESN3, ZMAT3, CHEK1, SIAH1, PTEN, MDM4, PPM1D	238	67	6879	4.31393	0.0880673	0.010241	0.00907058
KEGG_PATHWAY	Focal adhesion	18	3.1746	0.000706451	LAMA2, PDPK1, ACTN2, LAMA4, PTEN, VEGFA, CCND2, PIK3CA, CCND1, COL4A1, AKT2, ITGA11, BCL2, COL4A5, PAK6, ITGA6, SOS2, VCL	238	206	6879	2.52554	0.13792	0.0148355	0.01314
KEGG_PATHWAY	Insulin signaling pathway	14	2.46914	0.000891675	PYGB, PRKAA1, PDPK1, IRS1, TSC1, FOXO1, SOCS2, GYS1, PIK3CA, AKT2, MKNK2, KRAS, EIF4E2, SOS2	238	138	6879	2.93223	0.170834	0.0156043	0.013821
KEGG_PATHWAY	AMPK signaling pathway	13	2.29277	0.00102872	PRKAA1, PDPK1, IRS1, TSC1, FOXO3, FOXO1, GYS1, CREB1, PIK3CA, CCND1, AKT2, CREB3L2, MAP3K7	238	123	6879	3.05483	0.194379	0.0166178	0.0147186
KEGG_PATHWAY	Hippo signaling pathway	14	2.46914	0.00203742	YAP1, SMAD2, BMPR2, WNT2B, WWC1, TGFBR1, SAV1, MOB1B, DLG2, CCND2, CCND1, BIRC5, AJUBA, TEAD1	238	151	6879	2.67978	0.348381	0.0225189	0.0199453
KEGG_PATHWAY	Prolactin signaling pathway	9	1.5873	0.00288065	SOCS2, CCND2, CCND1, PIK3CA, AKT2, KRAS, FOXO3, ESR1, SOS2	238	71	6879	3.66381	0.454368	0.0302469	0.0267901
KEGG_PATHWAY	Ubiquitin mediated proteolysis	12	2.1164	0.00745703	UBE2W, ANAPC13, ITCH, CUL5, UBE3C, CUL3, NEDD4, SIAH1, BRCA1, VHL, CUL4B, UBE2J1	238	137	6879	2.53168	0.792338	0.068086	0.0603047
KEGG_PATHWAY	Signaling pathways regulating pluripotency of stem cells	12	2.1164	0.00872823	SMAD2, ZFHX3, BMPR2, WNT2B, ACVR1C, PIK3CA, AKT2, KRAS, IL6ST, SKIL, SMAD5, ACVR2A	238	140	6879	2.47743	0.841337	0.0754091	0.0667909
KEGG_PATHWAY	Estrogen signaling pathway	9	1.5873	0.0204251	HSP90AA1, CREB1, PIK3CA, AKT2, CREB3L2, KRAS, ADCY2, ESR1, SOS2	238	99	6879	2.62758	0.986881	0.147906	0.131002
KEGG_PATHWAY	Progesterone-mediated oocyte maturation	8	1.41093	0.0298446	RPS6KA3, ANAPC13, HSP90AA1, PIK3CA, AKT2, KRAS, ADCY2, CPEB3	238	87	6879	2.65778	0.998275	0.208912	0.185037
KEGG_PATHWAY	Inositol phosphate metabolism	7	1.23457	0.0349042	IPPK, MTMR1, MTMR3, PIK3CA, ITPK1, PTEN, PIK3C2A	238	71	6879	2.84963	0.999425	0.226133	0.200289
KEGG_PATHWAY	Protein export	4	0.705467	0.0430184	SEC61A1, SRP72, SRPRB, SEC62	238	23	6879	5.02667	0.999902	0.265702	0.235336
KEGG_PATHWAY	HIF-1 signaling pathway	8	1.41093	0.0471063	PIK3CA, TFRC, AKT2, MKNK2, BCL2, VHL, EIF4E2, VEGFA	238	96	6879	2.40861	0.99996	0.282638	0.250336
